# Supplementary material for: Associations of Omega-3 and Omega-6 Fatty Acids Intake with Visceral Adiposity: Sex-Specific Patterns in a Population-Based Study
Source: Molecules. 2025 Oct 31;30(21):4245. doi: 10.3390/molecules30214245 (PMC12610072; doi:10.3390/molecules30214245)
Supplement: Supplementary file 1 [file molecules-30-04245-s001.zip]

Archive with 1 entries (1 files):
- molecules-3920072-supplementary.docx
